# Supplementary material for: KIT supports small intestinal tuft cell hyperplasia
Source: Sci Adv. 2026 Feb 25;12(9):eady0883. doi: 10.1126/sciadv.ady0883 (PMC12935044; doi:10.1126/sciadv.ady0883)
Supplement: Supplementary file 2 — Tables S1 to S5 [file sciadv.ady0883_tables_s1_to_s5.zip]

Archive with 1 entries (1 files):
- ady0883_tables_s1_to_s5.xlsx
