# Supplementary material for: KIT supports small intestinal tuft cell hyperplasia
Source: Sci Adv. 2026 Feb 25;12(9):eady0883. doi: 10.1126/sciadv.ady0883 (PMC12935044; doi:10.1126/sciadv.ady0883)
Supplement: Supplementary file 2 — Tables S1 to S5 [file sciadv.ady0883_tables_s1_to_s5.zip › ady0883_tables_s1_to_s5.xlsx]

## Sheet: 1_RNA Seq
geneid	gene symbol	baseMean	log2FoldChange	lfcSE	stat	pvalue	padj
ENSMUSG00000005672	Kit	248.25	-1.87311	0.189053	-9.90788	3.85e-23	3.71e-19
ENSMUSG00000085180	AI838599	98.0612	-2.51243	0.294814	-8.52209	1.57e-17	7.56e-14
ENSMUSG00000030729	Pgm2l1	192.51	-1.82368	0.23461	-7.77324	7.65e-15	2.46e-11
ENSMUSG00000015222	Map2	184.235	-1.47903	0.19209	-7.69968	1.36e-14	3.29e-11
ENSMUSG00000108105	Gm5340	100.219	-1.88985	0.259782	-7.27475	3.47e-13	6.7e-10
ENSMUSG00000027562	Car2	177.838	-2.19995	0.304917	-7.2149	5.4e-13	8.68e-10
ENSMUSG00000028194	Ddah1	66.3503	-2.82099	0.395039	-7.14105	9.26e-13	1.28e-09
ENSMUSG00000030560	Ctsc	698.607	-0.956264	0.139372	-6.86122	6.83e-12	8.24e-09
ENSMUSG00000060681	Slc9a6	56.8675	-2.16761	0.323813	-6.69401	2.17e-11	2.33e-08
ENSMUSG00000028657	Ppt1	409.874	-1.03697	0.15992	-6.48431	8.91e-11	8.6e-08
ENSMUSG00000066456	Hmgn3	347.224	-1.25402	0.200222	-6.26318	3.77e-10	3.31e-07
ENSMUSG00000026696	Vamp4	68.4411	-1.54797	0.270202	-5.72891	1.01e-08	8.13e-06
ENSMUSG00000045519	Zfp560	126.81	-1.61599	0.282937	-5.71147	1.12e-08	8.31e-06
ENSMUSG00000038508	Gdf15	35.2696	2.52534	0.449731	5.61522	1.96e-08	1.35e-05
ENSMUSG00000039145	Camk1d	71.6338	-1.52552	0.275429	-5.53872	3.05e-08	1.96e-05
ENSMUSG00000068184	Ndufaf2	139.052	-1.12552	0.20616	-5.45942	4.78e-08	2.88e-05
ENSMUSG00000108206	Gm44427	20.8501	-3.64596	0.669761	-5.44367	5.22e-08	2.96e-05
ENSMUSG00000022947	Cbr3	39.9803	-2.08509	0.386616	-5.39319	6.92e-08	3.69e-05
ENSMUSG00000026202	Tuba4a	413.4	-0.819916	0.152268	-5.38468	7.26e-08	3.69e-05
ENSMUSG00000024236	Svil	124.94	-1.23938	0.232697	-5.32616	1e-07	4.84e-05
ENSMUSG00000096953	Gm26571	154.664	-1.35159	0.254297	-5.315	1.07e-07	4.9e-05
ENSMUSG00000018849	Wwc1	56.0862	-1.63503	0.310622	-5.26374	1.41e-07	6.19e-05
ENSMUSG00000036960	Clca2	98.1775	-1.72293	0.331301	-5.20049	1.99e-07	8.34e-05
ENSMUSG00000013766	Ly6g6e	77.0137	-2.07165	0.400615	-5.17117	2.33e-07	9.35e-05
ENSMUSG00000021214	Akr1c18	45.7525	1.97941	0.384788	5.14414	2.69e-07	0.000103736
ENSMUSG00000026490	Cdc42bpa	111.217	-1.37346	0.268136	-5.12223	3.02e-07	0.000104061
ENSMUSG00000033715	Akr1c14	52.8307	1.74342	0.340355	5.12234	3.02e-07	0.000104061
ENSMUSG00000041040	Fam117b	315.603	-2.41777	0.472009	-5.12231	3.02e-07	0.000104061
ENSMUSG00000034285	Nipsnap1	100.079	-1.33328	0.261834	-5.09208	3.54e-07	0.000117849
ENSMUSG00000033355	Rtp4	60.2533	1.36386	0.27051	5.0418	4.61e-07	0.000148342
ENSMUSG00000026413	Pkp1	89.023	-1.48345	0.29507	-5.02744	4.97e-07	0.000154734
ENSMUSG00000009907	Vps4b	290.071	-0.780116	0.155365	-5.02118	5.14e-07	0.000154869
ENSMUSG00000085696	Hoxaas3	58.4538	-1.61358	0.322726	-4.99986	5.74e-07	0.000167773
ENSMUSG00000040990	Sh3kbp1	98.8476	-1.50287	0.30188	-4.97836	6.41e-07	0.000182006
ENSMUSG00000026395	Ptprc	632.034	-0.772288	0.155655	-4.96154	6.99e-07	0.00019282
ENSMUSG00000068566	Myadm	420.871	-0.693073	0.141052	-4.91359	8.94e-07	0.000239707
ENSMUSG00000008763	Man1a2	197.232	-0.886744	0.180973	-4.89987	9.59e-07	0.000250112
ENSMUSG00000056220	Pla2g4a	400.857	-0.674077	0.140033	-4.81371	1.48e-06	0.000376236
ENSMUSG00000075015	Gm10801	79.5084	1.29195	0.270699	4.77267	1.82e-06	0.00044984
ENSMUSG00000007039	Ddah2	32.0622	-2.36116	0.495684	-4.76344	1.9e-06	0.000459157
ENSMUSG00000097971	Gm26917	504.142	0.690734	0.14554	4.74601	2.07e-06	0.000488315
ENSMUSG00000042772	Smg7	228.629	-0.918772	0.193937	-4.73747	2.16e-06	0.000497202
ENSMUSG00000030849	Fgfr2	83.482	1.4059	0.300216	4.68295	2.83e-06	0.000634614
ENSMUSG00000052133	Sema5b	20.4888	-3.27256	0.714787	-4.57837	4.69e-06	0.00101277
ENSMUSG00000057614	Gnai1	37.514	-2.73056	0.596618	-4.57674	4.72e-06	0.00101277
ENSMUSG00000033577	Myo6	1054.45	0.596877	0.131063	4.55411	5.26e-06	0.0011036
ENSMUSG00000027018	Hat1	107.435	-1.01511	0.223237	-4.54724	5.44e-06	0.00111602
ENSMUSG00000029840	Mtpn	366.182	-0.72523	0.161574	-4.48853	7.17e-06	0.00141148
ENSMUSG00000075014	Gm10800	226.883	0.806116	0.179762	4.48436	7.31e-06	0.00141148
ENSMUSG00000089635	Gm16559	73.36	1.4414	0.321245	4.48691	7.23e-06	0.00141148
ENSMUSG00000032036	Kirrel3	165.598	-1.09102	0.245056	-4.45213	8.5e-06	0.00160876
ENSMUSG00000043668	Tox3	21.948	-2.30225	0.520322	-4.42467	9.66e-06	0.00179252
ENSMUSG00000051041	Olfml1	14.4693	-5.14599	1.16538	-4.41571	1.01e-05	0.00183312
ENSMUSG00000050530	Fam171a1	94.9146	-0.978678	0.223654	-4.37586	1.21e-05	0.00216147
ENSMUSG00000059183	Mtfmt	64.8435	-1.48749	0.342455	-4.34361	1.4e-05	0.00245912
ENSMUSG00000024241	Sos1	127.388	-1.12519	0.259398	-4.33769	1.44e-05	0.0024739
ENSMUSG00000028150	Rorc	40.7755	1.5477	0.35707	4.33445	1.46e-05	0.0024739
ENSMUSG00000028228	Cpne3	1041.32	-0.719798	0.168177	-4.28	1.87e-05	0.00310946
ENSMUSG00000103696	Gm37531	30	-2.65773	0.625263	-4.25058	2.13e-05	0.00348736
ENSMUSG00000029298	Gbp9	11.312	3.34278	0.787553	4.24451	2.19e-05	0.00352345
ENSMUSG00000031613	Hpgd	455.006	0.627332	0.148997	4.21036	2.55e-05	0.00403338
ENSMUSG00000022840	Adcy5	92.3723	-1.03381	0.245799	-4.20593	2.6e-05	0.00404696
ENSMUSG00000028988	Ctnnbip1	61.6196	-1.21581	0.289732	-4.19631	2.71e-05	0.00409066
ENSMUSG00000030155	Clec2e	55.3099	1.28466	0.305899	4.19961	2.67e-05	0.00409066
ENSMUSG00000027746	Ufm1	352.321	0.605616	0.145394	4.16533	3.11e-05	0.00461563
ENSMUSG00000052125	F730043M19Rik	40.2378	-1.604	0.385677	-4.15892	3.2e-05	0.00467524
ENSMUSG00000033268	Duox1	13.131	-3.59649	0.870694	-4.1306	3.62e-05	0.00521128
ENSMUSG00000021696	Elovl7	99.4234	-1.01961	0.248692	-4.09988	4.13e-05	0.00586619
ENSMUSG00000032690	Oas2	49.8705	1.54875	0.378247	4.09453	4.23e-05	0.00591617
ENSMUSG00000022744	Cldnd1	172.932	-1.18535	0.290891	-4.0749	4.6e-05	0.00631511
ENSMUSG00000026980	Ly75	51.9409	-1.41642	0.348059	-4.06948	4.71e-05	0.00631511
ENSMUSG00000033213	AA467197	353.41	-0.693953	0.170484	-4.07048	4.69e-05	0.00631511
ENSMUSG00000016150	Tenm1	16.7175	-3.17542	0.785903	-4.04048	5.33e-05	0.00705138
ENSMUSG00000095891	Gm10717	38.8883	1.56425	0.388435	4.02706	5.65e-05	0.00736525
ENSMUSG00000028420	Tmem38b	151.457	-0.961713	0.240293	-4.00226	6.27e-05	0.00798842
ENSMUSG00000073155	1810058I24Rik	260.347	-0.648374	0.162028	-4.00161	6.29e-05	0.00798842
ENSMUSG00000019978	Epb41l2	86.1539	-1.03526	0.2598	-3.98483	6.75e-05	0.00846304
ENSMUSG00000070315	4930581F22Rik	54.8854	-3.26189	0.830898	-3.92574	8.65e-05	0.010697
ENSMUSG00000020142	Slc1a4	140.478	-1.30925	0.334795	-3.91059	9.21e-05	0.0111655
ENSMUSG00000041438	Utp4	34.2492	-1.47504	0.377314	-3.9093	9.26e-05	0.0111655
ENSMUSG00000041660	Bbox1	26.0391	2.14459	0.550456	3.89603	9.78e-05	0.0116494
ENSMUSG00000067377	Tspan6	1079.02	-0.457429	0.117641	-3.88834	0.000100933	0.0118781
ENSMUSG00000004565	Pnpla6	459.45	0.766094	0.198031	3.86855	0.000109484	0.0124296
ENSMUSG00000027677	Ttc14	121.802	0.763733	0.197399	3.86899	0.000109286	0.0124296
ENSMUSG00000030536	Iqgap1	301.978	-0.575066	0.148587	-3.87023	0.000108734	0.0124296
ENSMUSG00000029064	Gnb1	354.638	-0.518081	0.134207	-3.86031	0.000113242	0.0127068
ENSMUSG00000014418	Hps5	90.2058	0.97195	0.25224	3.85327	0.000116551	0.0127808
ENSMUSG00000049176	Frmpd4	34.7835	-1.67302	0.434015	-3.85475	0.00011585	0.0127808
ENSMUSG00000063077	Kif1b	104.629	-0.952146	0.2473	-3.85017	0.000118037	0.0127984
ENSMUSG00000029752	Asns	28.9543	-1.64876	0.429636	-3.83759	0.000124249	0.0131758
ENSMUSG00000032231	Anxa2	673.836	-0.464561	0.121014	-3.8389	0.000123587	0.0131758
ENSMUSG00000019777	Hdac2	122.938	-0.8086	0.211324	-3.82636	0.000130054	0.0135453
ENSMUSG00000031129	Slc9a9	10.9482	-3.07163	0.802947	-3.82544	0.00013054	0.0135453
ENSMUSG00000027800	Tm4sf1	15.0991	-3.11422	0.818802	-3.80339	0.00014273	0.0146526
ENSMUSG00000005882	Uqcc1	47.3182	-1.24355	0.327755	-3.79416	0.000148144	0.0148915
ENSMUSG00000027303	Ptpra	268.504	-0.738677	0.194609	-3.79569	0.000147231	0.0148915
ENSMUSG00000031584	Gsr	122.395	-0.890061	0.23566	-3.77689	0.000158801	0.0157462
ENSMUSG00000032418	Me1	41.9067	-1.58967	0.421089	-3.77515	0.00015991	0.0157462
ENSMUSG00000008859	Rala	193.006	-0.663393	0.176589	-3.7567	0.000172167	0.0164645
ENSMUSG00000021725	Parp8	85.4258	1.06137	0.282364	3.75886	0.000170691	0.0164645
ENSMUSG00000037818	Abhd18	134.079	0.812742	0.216358	3.75648	0.000172323	0.0164645
ENSMUSG00000066176	Gm12511	47.305	-1.59617	0.425741	-3.74915	0.000177434	0.0167866
ENSMUSG00000044600	Smim7	305.226	-0.507786	0.136648	-3.71602	0.000202386	0.0189614
ENSMUSG00000059325	Hopx	438.334	0.490857	0.132219	3.71246	0.000205255	0.0190453
ENSMUSG00000031906	Smpd3	28.2806	-1.60325	0.432238	-3.70918	0.000207934	0.0191101
ENSMUSG00000025078	Nhlrc2	90.6043	0.862089	0.232793	3.70325	0.000212854	0.0193777
ENSMUSG00000025190	Got1	108.426	-0.803624	0.217681	-3.69175	0.000222713	0.0200858
ENSMUSG00000028099	Polr3c	83.5466	-0.915606	0.248204	-3.68892	0.000225204	0.0201224
ENSMUSG00000001025	S100a6	27.6152	-1.91486	0.519442	-3.68638	0.000227462	0.0201377
ENSMUSG00000022323	Rida	150.044	-0.754212	0.204792	-3.68281	0.000230676	0.0202366
ENSMUSG00000025199	Chuk	286.433	0.593511	0.161684	3.67082	0.000241775	0.0208315
ENSMUSG00000029630	Cyp3a25	165.696	1.21722	0.331584	3.67092	0.000241678	0.0208315
ENSMUSG00000016481	Cr1l	300.551	-0.559238	0.152675	-3.66294	0.00024934	0.0212932
ENSMUSG00000042460	C1galt1	241.563	-0.909815	0.248617	-3.6595	0.000252704	0.0213911
ENSMUSG00000020766	Galk1	257.592	0.597875	0.164655	3.63108	0.000282239	0.0236418
ENSMUSG00000042429	Adora1	21.5718	1.62887	0.44881	3.6293	0.000284192	0.0236418
ENSMUSG00000000308	Ckmt1	1053.64	-0.411656	0.113953	-3.61251	0.000303242	0.025011
ENSMUSG00000021709	Erbin	406.569	0.533763	0.148128	3.60339	0.00031409	0.0256862
ENSMUSG00000026103	Gls	170.821	0.637122	0.177129	3.59694	0.000321989	0.0261108
ENSMUSG00000034320	Slc26a2	649.786	-0.471721	0.13164	-3.58342	0.000339119	0.0272708
ENSMUSG00000029538	Srsf9	115.573	-0.78525	0.219468	-3.57797	0.000346272	0.0276159
ENSMUSG00000038518	Jarid2	221.806	-0.677794	0.189927	-3.56871	0.000358746	0.0283762
ENSMUSG00000047497	Adamts12	210.043	0.784714	0.221015	3.55051	0.000384491	0.0301653
ENSMUSG00000047730	Fcgbp	118.219	-3.05769	0.866183	-3.53007	0.000415443	0.0323308
ENSMUSG00000038037	Socs1	19.4402	-2.29165	0.650852	-3.52101	0.000429914	0.0331893
ENSMUSG00000025515	Muc2	87.7733	-3.72209	1.05861	-3.516	0.000438095	0.0332883
ENSMUSG00000070704	Ugt2b36	15.9525	2.06955	0.588408	3.51721	0.000436113	0.0332883
ENSMUSG00000044252	Osbpl1a	19.1301	-1.88254	0.535798	-3.51352	0.000442204	0.033338
ENSMUSG00000111334	Gm30015	28.2594	-1.45409	0.414389	-3.50899	0.000449815	0.033649
ENSMUSG00000026321	Tnfrsf11a	47.8677	-1.09226	0.312108	-3.49963	0.000465903	0.0345844
ENSMUSG00000020220	Vps13d	162.799	-0.708458	0.203528	-3.48088	0.000499774	0.0363786
ENSMUSG00000022295	Atp6v1c1	230.364	-0.538995	0.15491	-3.47941	0.000502517	0.0363786
ENSMUSG00000026112	Coa5	132.394	-0.693919	0.199498	-3.47833	0.000504539	0.0363786
ENSMUSG00000096630	Vmn2r26	261.633	-0.877721	0.252363	-3.47801	0.000505154	0.0363786
ENSMUSG00000021694	Ercc8	23.1688	-2.16819	0.62381	-3.47572	0.000509476	0.0364181
ENSMUSG00000018821	Avpi1	176.989	-0.714978	0.206075	-3.46951	0.000521418	0.0369169
ENSMUSG00000031520	Vegfc	12.9762	-2.43033	0.700763	-3.46812	0.000524105	0.0369169
ENSMUSG00000058317	Ube2e2	29.7304	-1.59983	0.46195	-3.46322	0.000533761	0.0373246
ENSMUSG00000058056	Palld	172.575	-0.588888	0.170183	-3.46031	0.00053955	0.037458
ENSMUSG00000037526	Atg14	64.814	0.958272	0.277584	3.45218	0.000556069	0.0380572
ENSMUSG00000037852	Cpe	59.9039	-2.73869	0.79304	-3.4534	0.000553562	0.0380572
ENSMUSG00000104852	Gm43201	44.3863	1.15844	0.335763	3.45017	0.000560233	0.0380722
ENSMUSG00000021539	Lect2	95.2973	-0.972293	0.283026	-3.43535	0.000591789	0.0391148
ENSMUSG00000021730	Hcn1	105.947	-0.847894	0.246606	-3.43826	0.000585465	0.0391148
ENSMUSG00000022636	Alcam	45.533	-1.3106	0.381423	-3.43607	0.000590208	0.0391148
ENSMUSG00000056214	Pard6g	28.956	1.40572	0.408787	3.43875	0.000584407	0.0391148
ENSMUSG00000019804	Snx3	437.728	-0.499131	0.145658	-3.42674	0.000610876	0.0398347
ENSMUSG00000021114	Atp6v1d	286.999	-0.553406	0.161631	-3.42389	0.000617327	0.0398347
ENSMUSG00000039745	Htatip2	258.466	-0.559211	0.163432	-3.42168	0.000622358	0.0398347
ENSMUSG00000041488	Stx3	211.396	-0.589296	0.172084	-3.42447	0.000615993	0.0398347
ENSMUSG00000102758	Naaladl2	54.3165	1.22914	0.359267	3.42126	0.000623321	0.0398347
ENSMUSG00000032727	Mier3	117.286	0.888856	0.260088	3.41752	0.000631951	0.0401205
ENSMUSG00000043673	Kcns3	38.7268	-1.39766	0.409639	-3.41193	0.000645048	0.0406844
ENSMUSG00000014606	Slc25a11	187.209	-0.552561	0.162193	-3.40681	0.000657262	0.0411856
ENSMUSG00000086503	Xist	401.57	0.523911	0.154345	3.39441	0.000687773	0.0428194
ENSMUSG00000005299	Letm1	142.53	-0.666974	0.1968	-3.38909	0.000701255	0.0433789
ENSMUSG00000093394	Gm20621	87.3592	-0.95618	0.282941	-3.37944	0.000726349	0.044645
ENSMUSG00000026201	Stk16	189.635	-0.666913	0.197721	-3.373	0.000743547	0.0454128
ENSMUSG00000028649	Macf1	266.575	-0.820743	0.243614	-3.36903	0.000754335	0.0457819
ENSMUSG00000038375	Trp53inp2	82.959	-1.01758	0.302719	-3.36146	0.000775303	0.0467605
ENSMUSG00000029154	Cwh43	113.324	-0.878658	0.26168	-3.35775	0.000785783	0.0470982
ENSMUSG00000060510	Zfp266	93.1732	0.882663	0.263885	3.34488	0.000823175	0.0490348
ENSMUSG00000058600	Rpl30	62.0058	-0.930378	0.278732	-3.3379	0.000844145	0.0499755

## Sheet: 2_mouselines
Mouse Strains	Common name	Source	Strain number
C57BL/6J	B6	Jackson Laboratoires	000664
B6.Cg-Gt(ROSA)26Sortm6(CAG-ZsGreen1)Hze/J	Ai6	Jackson Laboratoires	007906
Kit f/f	KIT10	see "Generation of KIT10 (Kitf/f) mice"	n/a
B6.Cg-Kit tm1.1Sraf/Mmjax	c-Kit lox66-71	Jackson Laboratoires	042035-JAX
B6.Cg-Tg(Vil1-cre)1000Gum/J	Vil1-Cre	Jackson Laboratoires	021504
B6.Cg-Tg(Vil1-cre/ERT2)23Syr/J	Vil1-Cre-ERT2	Jackson Laboratoires	020282
B6(129S4)-Pou2f3tm1.1(cre/ERT2)Imt/J	POU2F3-Cre-ERT2	Jackson Laboratoires	007911
	DCLK1-Cre-IRES-GFP	T. Wang; see PMID 24487592	n/a
B6.129P2-Lgr5tm1(cre/ERT2)Cle/J	Lgr5-EGFP-IRES-creERT2	Tissue sections from E. Tait Wojno	008875

## Sheet: 3_Oligonucleotides
Table 2
Kit LoxP insertion for KIT10 (5'-NNN-3')
5' gRNA	GTTCCCTGAATGTGCCATGAGGG
3' gRNA	TCTTCCTGGGGACGCCAAGGCGG
ssDNA template	GGGAGAGGGAGAGATGATGTATTTGAATACCAAGAGAAAGCTTTGTTCCCTGAATGTGCCAATAACTTCGTATAATGTATGCTATACGAAGTTATTGAGGGAAATGGTTTAGTTTGGGATAGGTGGTGGTGGCGGCGAGGCTGTTGTCCTGCGGCTGCTGGCTCACAATCATGGTTCCCTTCCTTGCAGAGCAAATCCAGGCCCACACTCTGTTCACGCCGCTGCTCATTGGCTTTGTGGTTGCAGCTGGCGCGATGGGGATCATTGTGATGGTGCTCACCTACAAATATTTGCAGGTGAGCATTGAATTGTTCTCTTCCTGGGGACGCCAATAACTTCGTATAATGTATGCTATACGAAGTTATAGGCGGCAGGGCAGGCACTGATTGTTCAGCGGGT…
Genotyping
Target	Forward primer (5'-NNN-3')	reverse primer (5'-NNN-3')	PCR program	Aproximate Amplifcaiton (Base pair)
				Mutant	Wildtype
KIT 5' loxP	ACCAAGAGAAAGCTTTGTTCCCTG	ATGAGCAGCGGCGTGAACAGAG	Touchdown (55C-65C) with 1C steps	201	167
KIT 3' loxP	GCAGAGCAAATCCAGGCCCACA	AACAATCAGTGCCTGCCCTGCC	Touchdown with 1C steps	206	172
General Cre	TTCCCGCAGAACCTGAAGATG	CCCAGAAATGCCAGATTACG	"Genotype"	300	na
Ai6 wildtype	AAG GGA GCT GCA GTG GAG TA	CCG AAA ATC TGT GGG AAG TC	"Genotype"	na	297
Ai6 transgene	GGC ATT AAA GCA GCG TAT CC	AAC CAG AAG TGG CAC CTG AC	"Genotype"	199	na
il4ra flox	ACGGCACGCTGATCTACAAGGT	CACAGACTGATCTCTAGGAAACCAG	"Genotype"	279	185
QPCR
Target	Forward primer (5'-NNN-3')	reverse primer (5'-NNN-3')
Rps17	CGCCATATCCCCAGCAAG	TGTCGGGATCCACCTCAATG
Il13	CCTGGCTCTTGCTTGCCTT	GGTCTTGTGTGATGTTGCTCA

## Sheet: 4_Antibodies
Immunofluorescence
Target	Supplier	Catalogue #	Host	Concentration used	Fluorophores
cKIT (KIT)	R&D	AF1356	Goat	1:200	594, 647
DCAMK1 (DCLK1)	Abcam	ab31704	Rabbit	1:500	488, 594
Anti-human Lysozyme EC.2.2.1.17 (LYZ1)	Dako	A099	Rabbit	1:1000	594, 647
Phospho-Akt (Ser473) Antibody #9271 (pAKT)	Cell Signaling	9271S	Rabbit	1:20	594
Secondares
Donkey anti-Rabbit IgG (H+L) Highly Cross-Adsorbed Secondary Antibody, Alexa Fluor™ 488	Thermofisher	A-21206	Donkey	1:1000
Donkey anti-Rabbit IgG (H+L) Highly Cross-Adsorbed Secondary Antibody, Alexa Fluor™ 594	Thermofisher	A-21207	Donkey	1:1000
Donkey anti-Goat IgG (H+L) Cross-Adsorbed Secondary Antibody, Alexa Fluor™ 594	Thermofisher	A-11058	Donkey	1:1000
Donkey anti-Goat IgG (H+L) Cross-Adsorbed Secondary Antibody, Alexa Fluor™ 647	Thermofisher	A-21447	Donkey	1:1000
Flow Cytometry
Target	supplier	Catalogue #	Clone	Concentration used (1: #)	Fluorophores
KIT (CD117)	Biolegend	105811	2B8	100	APC
(isotype for APC)	Biolegend	400612	RTK4530	100	APC
KIT (CD117)	Biolegend	105807	2B8	100	PE
(isotype for PE)	Biolegend	400607	RTK4530	100	PE
CD24	Biolegend	101824	M1/69	200	PerCP-Cy5.5
CD45	Biolegend	103155	30F11	200	BV605
EpCAM (CD326)	Biolegend	118210	G8.8	200	Alexa Fluor 488
EpCAM (CD326)	Biolegend	118215	G8.8	200	PE-Cy7
Siglec-F	BD	562680	E50-2440	100	AF647
CD45	BD Biosciences	564279	30-F11	400	BUV395
CD4	Biolegend	589193	RMA4-5	500	BUV805
PD-1 (CD279)	BD	563059	J43	100	BV605
KIT (CD117)	Biolegend	105827	2B8	100	BV421
CD1.d	Biolegend	123514	1B1	200	PerCP-Cy5.5
CD3e	Biolegend	100328	145-2C11	100	PerCP-Cy5.5
CD8a	Biolegend	100734	56.6.7	100	PerCP-Cy5.5
CD19	Biolegend	152406	1D3	250	PerCP-Cy5.5
FceR1	Biolegend	134320	MAR-1	200	PerCP-Cy5.5
GR1 (Ly-6G/Ly-6C)	Biolegend	108433	RB6-8C5	200	PerCP-Cy5.5
NK1.1	Biolegend	108728	PK136	100	PerCP-Cy5.5
GATA3	BD Biosciences	560163	L50-823	100	AF488
KLRG1 (MAFA)	Biolegend	138416	2F1	250	PE-Cy7
Ki67 (SolA15)	Invitrogen	14-5698-82	SolA15	200	A700
Human CD4	Biolegend	300508	RPA-T4	100	PE

## Sheet: 5_reagents & software
Reagent or Resource	Source	Identifier
mouse recombinant carrier-free IL-4	Biolegend	574304
azide-free (LEAF)–purified anti-mouse IL-4 antibody (clone 11B11)	Biolegend	504121
SMART-Seq v4 Ultra Low Input RNA Kit	Takara	Cat#634894
Superscript II reverse transcriptase	Thermo	Cat#18064014
PowerUp SYBR green master mix	Thermo	A25742
Gibco™ Mouse IL-13 Recombinant Protein, PeproTech	Fisher	210-13
Recombinant mouse IL-17e (IL-25)	R&D Systems	1399-IL-025
Sodium succinate hexahydrate, 99%	Fisher	AA41983A1
DNase I	Sigma-Aldrich	D4513
Collagenase A	Sigma-Aldrich	10103578001
Tween-80	Sigma-Aldrich	P1754-25
UltraPure™ 0.5M EDTA, pH 8.0	Invitrogen	15575020
HEPES (1M)	Thermo	15630080
Vectashield	Vector Labs	H-1000
Normocin	Life Technologies	ant-nr-1
Recombinant mouse EGF (mEGF)	Peprotech	315-09
Glutamine	Thermo	25030081
Penicillin-streptomycin	Thermo	15140122
N2 supplement	Life Technologies	17502048
B27 supplement	Life Technologies	17504044
R-spondin	10% supernatants from R-spondin secreting cells	In house
Noggin	10% supernatant from Noggin secreting cells	In house
N-acetylcysteine	VWR	102433-518
Y27632	Stemcell	72304
Normocin	InvivoGen	ant-nr-05
DMEM/F12	Thermo	12634-010
RPMI 1640	Fisher	21870092
Hanks’ balanced salt solution (HBSS) no Ca2+/Mg2+	Fisher	14-190-250
Click-iT™ Plus EdU Cell Proliferation Kit for Imaging, Alexa Fluor™ 555 dye	Invitrogen	C10638
EdU (5-ethynyl-2'-deoxyuridine)	Invitrogen	A10044
Triton x-100	VMR	97062-208
Fetal Bovine Serum, qualified, USDA-approved regions	VWR	8030501796 (discontinued)
Newborn calf serum (Fetal Calf Serum; FSC)	BioWest USA	S0700
eBioscience™ Foxp3 / Transcription Factor Staining Buffer Set	Invitrogen	00-5523-00
eBioscience™ IC Fixation Buffer	Invitrogen	00-8222-49
Donkey Serum	Sigma	D9663
Wheat Germ Agglutinin (WGA)-488	Invitrogen	W11261
4′,6-diamidino-2-phenylindole (DAPI)	Biolegend	422801
RNAscope Multiplex Fluorescent Detection Reagents v2	ACD (Bioteche)	323110
RNAscope Multiplex Fluorescent v2 Assay	ACD (Bioteche)	323100
RNAscope™ 3-plex Positive Control Probe- Mm	ACD (Bioteche)	32881
3-Plex Negative Control Probe (dapB)	ACD (Bioteche)	320871
RNAscope™ Probe- Mm-Kitl	ACD (Bioteche)	423401
ProLong Gold Antifade Mountant	Thermo Fisher Scientific	P36930
Imatinib (mesylate)	Cayman Chemical	13139
Erlotinib hydrochloride	Sigma	SML2156
Zombie NIR™ Fixable Viability Kit	Biolegend	423106
Cysteinyl Leukotriene Express ELISA- 96 strip well	Cayman	10009291
Phorbol 12-myristate 13-acetate (PMA)	Sigma	P8139
Ionomycin	Sigma	I0634
Software and algorithms
GraphPad Prism 10 v10.4.0	GraphPad Software	http://www.graphpad.com/
FlowJo v10.10.0	BD	https://www.flowjo.com/
Affinity Publisher 2 v2.6.2	Serif	https://affinity.serif.com/en-us/publisher/
